# Supplementary material for: Alternative Plant Vitrification Solution A3-80% and Initial Ammonium-Free Regrowth Medium Enable Cryobanking of Chrysanthemum Germplasm
Source: Plants (Basel). 2023 Feb 27;12(5):1059. doi: 10.3390/plants12051059 (PMC10005143; doi:10.3390/plants12051059)
Supplement: Supplementary file 1 [file plants-12-01059-s001.zip]

Archive with 1 entries (1 files):
- plants-2179581-supplementary.pdf
